# Supplementary material for: Genetic and Epigenetic Alterations Induced by Pesticide Exposure: Integrated Analysis of Gene Expression, microRNA Expression, and DNA Methylation Datasets
Source: Int J Environ Res Public Health. 2021 Aug 17;18(16):8697. doi: 10.3390/ijerph18168697 (PMC8394939; doi:10.3390/ijerph18168697)
Supplement: Supplementary file 1 [file ijerph-18-08697-s001.zip]

Archive with 1 entries (1 files):
- ijerph-1319488-supplementary.pdf
